# Supplementary material for: Muribaculum intestinale restricts Salmonella Typhimurium colonization by converting succinate to propionate
Source: ISME J. 2025 Apr 18;19(1):wraf069. doi: 10.1093/ismejo/wraf069 (PMC12064562; doi:10.1093/ismejo/wraf069)
Supplement: Supplementary_Table_S1_wraf069 [file supplementary_table_s1_wraf069.xlsx]

## Sheet: Diet composistion
Dietary fiber deprivation diet composistion
Ingredients	g/kg
Casein	210
L-cysstine	3
Maltodextrin	35
Surcose	639.24
Soybean Oil	20
Lard	20
Anhydrous Milkfat	20
AIN93G-MX(94046)	35
AIN93G-VX(94047)	15
Choline Bitartrate	2.75
